# Supplementary material for: New insights in the Spanish gene pool of olive (Olea europaea L.) preserved ex situ and in situ based on high-throughput molecular markers
Source: Front Plant Sci. 2024 Jan 5;14:1267601. doi: 10.3389/fpls.2023.1267601 (PMC10796691; doi:10.3389/fpls.2023.1267601)
Supplement: Supplementary file 1 [file DataSheet_1.zip › Supplementary Tables.xlsx]

## Sheet: Table S1
Table Supplementary 1. List of different Spanish cultivars used for diversity and structure analysis. The proportion of genome assigned to the clusters (K=2 and K=3) defined with the model-based clustering method and the Linear Discriminants (LD) defined with the DAPC method are shown.
REG*	Origin*	Identification name	Type of material	K=2_A**	K=2_B		K=3_A	K=3_B	K=3_C		LD1	LD2	LD3	LD4	DAPC grouping
2401	Andalusia	Acebuchina de Frigiliana	New accessions at propagation facilities	0.1602	0.8398		0.009	0.9795	0.0115		-0.297345	7.2218	-2.18444	-1.93769	3
284	Andalusia	Alameño Blanco	WOGBC_Field accession	0.0415	0.9585		0.0145	0.0259	0.9596		3.44029	0.579514	0.469146	-0.0464921	5
285	Andalusia	Alameño de Cabra	WOGBC_Field accession	0.0961	0.9039		0.0339	0.0461	0.92		3.46764	0.00401526	-0.178483	-1.07974	5
39	Andalusia	Alameño de Montilla	WOGBC_Field accession	0.2976	0.7024		0.1714	0.011	0.8176		2.39185	-1.73316	1.08502	0.037632	5
	Andalusia	Alcaparral	DNA sample from plant shoots	0.2195	0.7805		0.0977	0.0534	0.8489		1.33263	-0.470475	0.208126	-0.356664	5
2469	Andalusia	Alfredico	New accessions at propagation facilities	0.2164	0.7836		0.0996	0.0159	0.8845		2.86544	-0.989344	-0.365999	-1.26431	5
2286	Andalusia	Aloreña	WOGBC_Field accession	0.9084	0.0916		0.933	0.0256	0.0414		-0.845527	-1.66579	-2.44424	1.67419	2
778	Andalusia	Aloreña de Iznalloz	WOGBC_Field accession	0.0635	0.9365		0.0242	0.0529	0.9229		3.35682	-0.926766	-0.683767	-0.902415	5
367	Andalusia	Amargoso	WOGBC_Field accession	0.8253	0.1747		0.8924	0.024	0.0836		-1.13196	-1.83367	-2.9258	-0.154476	2
343	Andalusia	Azul	WOGBC_Field accession	0.0771	0.9229		0.0255	0.013	0.9615		2.48637	-0.410087	1.87371	1.59517	5
387	Andalusia	Bical	WOGBC_Field accession	0.1383	0.8617		0.0532	0.0465	0.9003		1.91559	-0.103849	0.501581	-0.131147	5
2515	Andalusia	Blanquillo de Setenil	New accessions at propagation facilities	0.0656	0.9344		0.0237	0.0167	0.9596		3.1294	-0.84424	2.20045	-1.02504	5
2457	Andalusia	Blanquillo fino	New accessions at propagation facilities	0.0572	0.9428		0.021	0.0309	0.9481		3.65914	0.0143488	1.11714	1.07587	5
255	Andalusia	Buidiego	WOGBC_Field accession	0.0684	0.9316		0.0235	0.018	0.9585		3.43923	-0.122678	0.951183	0.222179	5
333	Andalusia	Caballo	WOGBC_Field accession	0.0679	0.9321		0.0238	0.0526	0.9236		3.16122	1.50868	-0.162253	0.378258	5
101	Andalusia	Cañivano Blanco	WOGBC_Field accession	0.0389	0.9611		0.0139	0.0301	0.956		3.9178	0.00776681	2.00714	1.21988	5
256	Andalusia	Cañivano Negro	WOGBC_Field accession	0.0775	0.9225		0.0261	0.0495	0.9244		2.39078	1.37596	0.923003	-0.0344612	5
55	Andalusia	Cañivano Negro-55	WOGBC_Field accession	0.1162	0.8838		0.0408	0.0254	0.9338		2.81916	-0.336849	0.545063	-0.230117	5
332	Andalusia	Carrasqueño de Alcaudete	WOGBC_Field accession	0.1335	0.8665		0.0477	0.0224	0.93		2.91848	-0.31223	1.26616	-1.47702	5
286	Andalusia	Carrasqueño de la Sierra	WOGBC_Field accession	0.0896	0.9104		0.0316	0.023	0.9454		2.50891	-0.211379	0.650427	0.392374	5
795	Andalusia	Carrasqueño de Porcuna	WOGBC_Field accession	0.1422	0.8578		0.0512	0.0297	0.9191		2.51678	-0.363079	-0.535753	-2.03075	5
785	Andalusia	Carrasquillo	WOGBC_Field accession	0.051	0.949		0.0172	0.0387	0.9441		3.40239	0.172443	0.895423	0.639998	5
2486	Andalusia	Castiza de Cazorla	New accessions at propagation facilities	0.2576	0.7424		0.1323	0.0462	0.8215		1.05394	-0.585991	2.31998	-0.507618	5
349	Andalusia	Cerezuela	WOGBC_Field accession	0.1749	0.8251		0.0708	0.0449	0.8843		2.15116	-1.09704	0.63516	0.0368804	5
1920	Andalusia	Chiquitita	WOGBC_Field accession	0.512	0.488		0.4557	0.3951	0.1492		-1.31034	0.382882	-0.559206	1.28462	1
402	Andalusia	Chorreao de Montefrío	WOGBC_Field accession	0.1494	0.8506		0.0637	0.1525	0.7838		1.19245	0.516168	0.866841	-0.672294	5
29	Andalusia	Chorrúo	WOGBC_Field accession	0.2102	0.7898		0.0853	0.0136	0.901		2.12459	-1.12387	2.35558	0.451938	5
361	Andalusia	Chorrúo de Castro del Río-361	WOGBC_Field accession	0.1738	0.8262		0.072	0.0128	0.9152		2.9137	-1.28932	-0.287229	0.946729	5
20	Andalusia	Cornezuelo de Jaén	WOGBC_Field accession	0.5091	0.4909		0.4398	0.0209	0.5393		-0.597797	-1.52289	-0.475821	0.369823	2
790	Andalusia	Corralones de Andújar	WOGBC_Field accession	0.0657	0.9343		0.0209	0.028	0.9511		2.66676	0.623334	1.92225	0.847872	5
403	Andalusia	Datilero	WOGBC_Field accession	0.1824	0.8176		0.0683	0.017	0.9147		1.39655	-1.49068	0.930675	-0.1782	5
420	Andalusia	De Sal	WOGBC_Field accession	0.3301	0.6699		0.1972	0.013	0.7898		1.14723	-1.05042	0.113117	-0.425197	5
1481	Andalusia	Desconocida-1481	WOGBC_Field accession	0.1194	0.8806		0.0414	0.009	0.9496		2.25057	-1.38253	0.451465	0.302497	5
	Andalusia	Desconocido de Barranco Gracia	DNA sample from plant shoots	0.0729	0.9271		0.0254	0.024	0.9507		2.9562	-0.511651	0.0169948	-1.48607	5
2407	Andalusia	Desconocido de Casarias	New accessions at propagation facilities	0.0596	0.9404		0.004	0.988	0.008		0.329973	7.89526	0.135066	-1.98678	3
2425	Andalusia	Desconocido de Cortija de la Viana	New accessions at propagation facilities	0.4006	0.5994		0.1598	0.791	0.0491		-2.14805	4.78769	-1.28964	-2.06201	3
	Andalusia	Desconocido de Cortijo Fraile	DNA sample from plant shoots	0.0713	0.9287		0.019	0.4437	0.5373		2.56154	4.75957	-0.468935	-0.699986	3
2452	Andalusia	Desconocido de Cútar	New accessions at propagation facilities	0.6672	0.3328		0.6017	0.3426	0.0557		-2.32969	0.679655	-0.722625	-2.01484	1
	Andalusia	Desconocido de Écija	DNA sample from plant shoots	0.5618	0.4382		0.5038	0.3679	0.1283		-2.18416	1.59651	0.492272	0.721192	1
	Andalusia	Desconocido de El Patriarca_1	DNA sample from plant shoots	0.0754	0.9246		0.0183	0.8437	0.1381		0.61776	5.74783	0.975174	-2.71724	3
	Andalusia	Desconocido de El Patriarca_2	DNA sample from plant shoots	0.0412	0.9588		0.014	0.4186	0.5674		2.13783	2.87102	0.0280044	-1.37716	3
	Andalusia	Desconocido de El Patriarca_3	DNA sample from plant shoots	0.0941	0.9059		0.015	0.9528	0.0322		0.864917	6.1445	-1.37442	-2.04767	3
	Andalusia	Desconocido de El Patriarca_4	DNA sample from plant shoots	0.1467	0.8533		0.0425	0.5354	0.422		0.961067	3.87044	-0.926605	-0.484364	3
	Andalusia	Desconocido de El Patriarca_5	DNA sample from plant shoots	0.2259	0.7741		0.0895	0.5891	0.3213		-0.151406	4.5379	-2.4133	-2.13246	3
	Andalusia	Desconocido de El Patriarca_6	DNA sample from plant shoots	0.0831	0.9169		0.0292	0.425	0.5457		1.05445	3.86312	-0.251663	-0.918147	3
	Andalusia	Desconocido de Fuente Santa	DNA sample from plant shoots	0.0564	0.9436		0.019	0.013	0.968		3.06737	-0.545082	2.4824	0.0582716	5
2490	Andalusia	Desconocido de Jabalcuz	New accessions at propagation facilities	0.3547	0.6453		0.2751	0.1051	0.6198		0.240315	0.0890341	0.385083	0.801017	5
	Andalusia	Desconocido de Jaén	DNA sample from plant shoots	0.0894	0.9106		0.0298	0.01	0.9602		3.85738	-0.211038	0.342591	-0.884777	5
	Andalusia	Desconocido de la Albaida	DNA sample from plant shoots	0.0563	0.9437		0.0181	0.3194	0.6625		1.49446	2.39918	-0.247232	-0.208151	5
	Andalusia	Desconocido de La Carolina	DNA sample from plant shoots	0.1132	0.8868		0.0519	0.1287	0.8194		2.61387	0.458422	0.530407	0.484629	5
2446	Andalusia	Desconocido de la Machuca	New accessions at propagation facilities	0.2135	0.7865		0.0953	0.042	0.8628		1.379	0.0151372	2.66984	0.486569	5
	Andalusia	Desconocido de La Rambla	DNA sample from plant shoots	0.1554	0.8446		0.0392	0.3654	0.5954		1.34221	3.82749	-3.32259	-0.815784	3
	Andalusia	Desconocido de Santa Fe	DNA sample from plant shoots	0.1047	0.8953		0.0368	0.014	0.9492		2.51467	-0.140484	2.08148	0.401158	5
2484	Andalusia	Desconocido de Tramaya	New accessions at propagation facilities	0.2096	0.7904		0.1089	0.12	0.7711		2.30649	-0.157148	-0.542708	-0.062314	5
2421	Andalusia	Desconocido de Zute	New accessions at propagation facilities	0.2398	0.7602		0.0563	0.8548	0.0889		-1.45301	4.07181	0.587668	-3.35167	3
2419	Andalusia	Desconocido del cortijo de Don Pedro	New accessions at propagation facilities	0.0986	0.9014		0.0422	0.1312	0.8266		2.25559	0.528586	0.292274	0.389958	5
31	Andalusia	Dulzal de Carmona	WOGBC_Field accession	0.0408	0.9592		0.015	0.0644	0.9207		3.84938	1.03244	0.884632	0.302622	5
779	Andalusia	Escarabajillo	WOGBC_Field accession	0.074	0.926		0.0299	0.0441	0.9261		2.79317	-0.320948	-0.578407	-1.09801	5
1720	Andalusia	Escarabajo	WOGBC_Field accession	0.1085	0.8915		0.0391	0.015	0.9459		3.41701	-1.49925	1.07395	-1.70837	5
408	Andalusia	Escarabajuelo de Atarfe	WOGBC_Field accession	0.0395	0.9605		0.0133	0.0279	0.9588		2.86099	0.43319	1.42664	0.468364	5
293	Andalusia	Escarabajuelo de Posadas	WOGBC_Field accession	0.1191	0.8809		0.0445	0.0322	0.9233		3.05834	-0.0367418	0.964057	0.0987268	5
158	Andalusia	Gordal de Granada	WOGBC_Field accession	0.1174	0.8826		0.0434	0.0319	0.9247		2.09526	-0.259355	-0.54539	0.669592	5
781	Andalusia	Gordal de Vélez Rubio	WOGBC_Field accession	0.2353	0.7647		0.0911	0.162	0.7468		-0.223913	1.48179	3.92145	0.387463	5
234	Andalusia	Gordal Sevillana	WOGBC_Field accession	0.1593	0.8407		0.0744	0.006	0.9196		3.02339	-2.65805	-3.2943	1.59204	2
295	Andalusia	Habichuelero de Baena	WOGBC_Field accession	0.0869	0.9131		0.0309	0.0328	0.9363		2.31081	0.0109647	0.385341	0.250966	5
366	Andalusia	Habichuelero de Grazalema	WOGBC_Field accession	0.1868	0.8132		0.0847	0.0802	0.8352		1.60658	0.122366	-0.163621	0.994429	5
2151	Andalusia	Hendero	WOGBC_Field accession	0.8222	0.1778		0.891	0.0168	0.0922		-1.28715	-2.86459	-1.40561	-1.42486	2
2	Andalusia	Hojiblanca	WOGBC_Field accession	0.0519	0.9481		0.0178	0.012	0.9702		3.49177	-0.145398	2.12529	-0.212337	5
297	Andalusia	Imperial	WOGBC_Field accession	0.3207	0.6793		0.1947	0.0151	0.7902		0.235812	-0.270869	0.602913	-1.65976	5
30	Andalusia	Imperial de Jaén	WOGBC_Field accession	0.106	0.894		0.0354	0.0328	0.9318		2.42263	-0.0204397	1.59688	-0.286427	5
392	Andalusia	Jabaluna	WOGBC_Field accession	0.267	0.733		0.1282	0.0246	0.8472		2.45771	-0.887775	0.381739	0.288967	5
23	Andalusia	Jaropo	WOGBC_Field accession	0.0605	0.9395		0.021	0.0663	0.9127		2.93405	1.10277	0.52788	-1.01088	5
54	Andalusia	Lechín de Granada	WOGBC_Field accession	0.1468	0.8532		0.0425	0.275	0.6825		1.58783	1.58358	4.39548	-1.22915	5
5	Andalusia	Lechín de Sevilla	WOGBC_Field accession	0.1273	0.8727		0.0351	0.3828	0.5821		1.12816	2.75183	-1.82328	-1.21843	3
758	Andalusia	Lemeño	WOGBC_Field accession	0.081	0.919		0.0301	0.0432	0.9267		2.42246	0.0411638	0.307886	0.761917	5
384	Andalusia	Lentisca	WOGBC_Field accession	0.0667	0.9333		0.0267	0.0601	0.9132		2.56194	-0.307065	0.106906	-0.88423	5
35	Andalusia	Limoncillo	WOGBC_Field accession	0.1277	0.8723		0.0456	0.032	0.9224		3.09295	-0.301356	0.312399	0.606967	5
534	Andalusia	Llorón de Atarfe	WOGBC_Field accession	0.1456	0.8544		0.0553	0.0159	0.9288		3.07418	-1.75957	0.518066	-1.57987	5
414	Andalusia	Loaime	WOGBC_Field accession	0.087	0.913		0.0329	0.0328	0.9343		2.33036	0.842207	0.90319	0.674236	5
753	Andalusia	Lucio	WOGBC_Field accession	0.0805	0.9195		0.0314	0.0508	0.9178		2.21409	-0.352701	0.496166	-0.380855	5
28	Andalusia	Macho de Jaén	WOGBC_Field accession	0.0624	0.9376		0.021	0.0206	0.9584		3.32907	-0.722299	1.62401	0.0476179	5
	Andalusia	Manzanilla Baquetera	DNA sample from plant shoots	0.2639	0.7361		0.1422	0.1562	0.7016		1.17357	-0.302209	-1.46125	-0.048723	5
770	Andalusia	Manzanilla de Abla	WOGBC_Field accession	0.0904	0.9096		0.0294	0.012	0.9586		2.73507	-0.94452	0.724175	-0.847855	5
406	Andalusia	Manzanilla de Agua	WOGBC_Field accession	0.095	0.905		0.0327	0.04	0.9273		3.24306	0.448502	0.634804	-0.839307	5
	Andalusia	Manzanilla de Alfarnatejo	DNA sample from plant shoots	0.0576	0.9424		0.0192	0.0159	0.9649		4.49585	-0.111995	1.35858	-0.739976	5
784	Andalusia	Manzanilla de Almería	WOGBC_Field accession	0.1085	0.8915		0.0378	0.0479	0.9143		1.97132	0.0464227	0.482075	-0.596737	5
401	Andalusia	Manzanilla de Montefrío	WOGBC_Field accession	0.1126	0.8874		0.0353	0.015	0.9497		3.72407	-0.615438	1.66873	-0.230021	5
21	Andalusia	Manzanilla de Sevilla	WOGBC_Field accession	0.082	0.918		0.0267	0.0197	0.9536		2.80587	0.278316	2.12364	1.6405	5
269	Andalusia	Manzanilla del Piquito	WOGBC_Field accession	0.0822	0.9178		0.0269	0.011	0.9621		3.64043	-1.04345	0.40434	-0.82462	5
360	Andalusia	Manzanilla Prieta	WOGBC_Field accession	0.0726	0.9274		0.026	0.0539	0.9201		3.0808	0.771292	1.3093	-1.07256	5
757	Andalusia	Manzanillera de Huércal Overa	WOGBC_Field accession	0.2234	0.7766		0.0628	0.663	0.2742		1.09774	3.23976	-0.549057	-2.35781	3
1818	Andalusia	Manzanillo Cordobés de Cabra	WOGBC_Field accession	0.1671	0.8329		0.072	0.017	0.911		1.77973	-0.923372	-0.0671178	1.52808	5
270	Andalusia	Morona	WOGBC_Field accession	0.0977	0.9023		0.038	0.0536	0.9084		2.41637	0.219272	-0.689279	1.42481	5
27	Andalusia	Negrillo de Arjona	WOGBC_Field accession	0.116	0.884		0.043	0.0848	0.8722		2.63649	0.736204	0.750698	-0.251204	5
411	Andalusia	Negrillo de Iznalloz	WOGBC_Field accession	0.2055	0.7945		0.0908	0.027	0.8822		2.2101	-0.509748	0.998626	-0.577207	5
355	Andalusia	Negrillo de la Carlota	WOGBC_Field accession	0.0844	0.9156		0.0294	0.021	0.9496		2.07456	-0.500426	1.419	0.0822102	5
410	Andalusia	Negrillo Redondo	WOGBC_Field accession	0.1931	0.8069		0.0789	0.012	0.9091		2.74482	-0.194314	1.31675	0.230296	5
750	Andalusia	Negro del Carpio	WOGBC_Field accession	0.0541	0.9459		0.0192	0.0417	0.939		3.32398	1.13376	1.06139	0.480935	5
44	Andalusia	Nevadillo Blanco de Jaén	WOGBC_Field accession	0.1538	0.8462		0.0591	0.0281	0.9128		2.09951	-0.14637	0.995608	-0.67383	5
2398	Andalusia	Nevadillo de la Axarquía	New accessions at propagation facilities	0.5476	0.4524		0.4691	0.4194	0.1116		-2.64493	0.465029	4.07288	-1.41822	4
335	Andalusia	Nevadillo de Santisteban Pto	WOGBC_Field accession	0.0723	0.9277		0.0252	0.0308	0.944		3.11955	-0.226583	1.11698	-1.33814	5
	Andalusia	Nevadillo Negro	DNA sample from plant shoots	0.0957	0.9043		0.0319	0.014	0.9541		2.69038	-1.14181	0.991429	0.80179	5
2282	Andalusia	Nevadillo Negro-2282	WOGBC_Field accession	0.3713	0.6287		0.2874	0.0253	0.6873		1.6626	-1.20481	0.205131	0.937828	5
306	Andalusia	Nevado Azul	WOGBC_Field accession	0.0478	0.9522		0.0174	0.0777	0.905		3.87059	0.217811	1.17545	-0.269708	5
305	Andalusia	Nevado Basto	WOGBC_Field accession	0.0787	0.9213		0.0283	0.0358	0.9359		2.65512	-0.799888	-0.534162	0.901654	5
2165	Andalusia	Nevado Basto de Zuheros	WOGBC_Field accession	0.1074	0.8926		0.0345	0.0124	0.9531		2.62448	-0.0352026	2.36427	-0.0315612	5
773	Andalusia	Nevado Rizado	WOGBC_Field accession	0.065	0.935		0.0224	0.0179	0.9597		3.43819	0.0175651	0.405881	1.09975	5
282	Andalusia	Ocal	WOGBC_Field accession	0.129	0.871		0.0453	0.012	0.9427		2.83509	-1.0495	0.620121	-1.66776	5
1373	Andalusia	Ocal Cordobés	WOGBC_Field accession	0.6757	0.3243		0.7137	0.015	0.2714		-0.0389446	-1.85332	-1.17226	-0.607823	2
413	Andalusia	Ojo de Liebre	WOGBC_Field accession	0.072	0.928		0.0244	0.0334	0.9422		2.51153	-0.248665	2.10493	-0.262981	5
2399	Andalusia	Oliva	New accessions at propagation facilities	0.4451	0.5549		0.3645	0.3228	0.3127		-1.76658	0.256622	1.10966	0.844781	1
2432	Andalusia	Oliva Grande de Santiesteban del puerto	New accessions at propagation facilities	0.2295	0.7705		0.0868	0.7334	0.1798		-2.12587	4.67603	2.091	-1.9953	3
1973	Andalusia	Olivo de Aguamarga	WOGBC_Field accession	0.6904	0.3096		0.5467	0.4146	0.0387		-4.3287	1.67555	3.14444	-0.480714	4
	Andalusia	Olivo de Cortijo Fraile	DNA sample from plant shoots	0.1003	0.8997		0.0358	0.0266	0.9375		3.28618	-0.214631	-0.077792	-1.05499	5
2451	Andalusia	Olivo de Cútar	New accessions at propagation facilities	0.7708	0.2292		0.7524	0.0981	0.1495		-3.19079	-1.93949	1.60264	-1.21218	4
2431	Andalusia	Olivo de Fuentebuena	New accessions at propagation facilities	0.2771	0.7229		0.1522	0.1978	0.65		-0.771882	1.0195	0.341016	3.45166	1
	Andalusia	Olivo de la Albaida	DNA sample from plant shoots	0.1406	0.8594		0.0438	0.6909	0.2653		0.977964	4.5639	-3.04722	-3.00743	3
	Andalusia	Olivo de La Campana	DNA sample from plant shoots	0.2551	0.7449		0.1193	0.0658	0.8148		2.39577	0.090575	1.0111	1.25597	5
2415	Andalusia	Olivo de la Noria	New accessions at propagation facilities	0.1937	0.8063		0.0806	0.0259	0.8935		2.09761	-0.606181	0.646244	-0.720318	5
2485	Andalusia	Olivo de Los Prados	New accessions at propagation facilities	0.6889	0.3111		0.5753	0.3832	0.0415		-3.49016	-0.149091	2.84647	-1.28744	4
797	Andalusia	Olivo de Mancha Real	WOGBC_Field accession	0.2425	0.7575		0.1174	0.0229	0.8597		1.79677	-0.562002	2.09601	0.899633	5
309	Andalusia	Olivo de Maura	WOGBC_Field accession	0.1033	0.8967		0.0342	0.0406	0.9252		2.01408	0.701262	1.7125	0.29934	5
2424	Andalusia	Olivo de Órgiva	New accessions at propagation facilities	0.5371	0.4629		0.4637	0.4345	0.1018		-2.95934	0.695191	3.34638	-1.39068	4
2514	Andalusia	Olivo de Pagodulce	New accessions at propagation facilities	0.1641	0.8359		0.0764	0.0445	0.879		2.03128	0.312287	-0.143098	1.35689	5
2403	Andalusia	Olivo de Santa Bárbara	New accessions at propagation facilities	0.8827	0.1173		0.764	0.2032	0.0327		-2.61614	1.55684	-0.401696	1.7044	1
2427	Andalusia	Olivo de Sortes	New accessions at propagation facilities	0.1627	0.8373		0.0506	0.6204	0.329		-0.211077	4.2864	-0.93699	-0.923728	3
2461	Andalusia	Olivo de Viruega	New accessions at propagation facilities	0.1962	0.8038		0.094	0.0586	0.8474		1.74414	-0.365398	-0.323634	-0.637427	5
2426	Andalusia	Olivo Gordo de Benisalte	New accessions at propagation facilities	0.2584	0.7416		0.0665	0.8618	0.0717		-1.47711	4.64264	-0.762869	-1.45617	3
2441	Andalusia	Olivo Gordo de Jinegros	New accessions at propagation facilities	0.1249	0.8751		0.0424	0.0216	0.936		2.10922	-0.346861	0.611992	0.899089	5
2443	Andalusia	Olivo milenario de La Rábida	New accessions at propagation facilities	0.2292	0.7708		0.1046	0.019	0.8764		2.48274	-1.00667	0.699742	0.771866	5
2144	Andalusia	Olivos de Cotillas	WOGBC_Field accession	0.278	0.722		0.1371	0.2463	0.6165		-0.981818	1.3971	1.99223	1.29015	1
2148	Andalusia	Olivos de El Barranco del Lobo	WOGBC_Field accession	0.1269	0.8731		0.0454	0.0141	0.9405		2.28274	-0.446956	2.10032	0.75757	5
2518	Andalusia	Ombligón	New accessions at propagation facilities	0.1257	0.8743		0.0439	0.0391	0.917		2.69981	0.4743	0.893954	0.418976	5
771	Andalusia	Pajarera	WOGBC_Field accession	0.324	0.676		0.2008	0.0113	0.7879		1.71483	-1.33553	0.883638	-0.48298	5
26	Andalusia	Pajarero	WOGBC_Field accession	0.2405	0.7595		0.1065	0.014	0.8795		2.07727	-0.48387	1.59093	1.3705	5
272	Andalusia	Pavo	WOGBC_Field accession	0.0447	0.9553		0.0159	0.0224	0.9617		3.33478	0.621184	2.07972	-0.373263	5
273	Andalusia	Pico Limón	WOGBC_Field accession	0.0619	0.9381		0.0215	0.0164	0.9622		4.44194	-0.487601	0.669707	-0.615222	5
371	Andalusia	Pico Limón de Grazalema	WOGBC_Field accession	0.0802	0.9198		0.0298	0.012	0.9582		2.78932	-1.01438	1.39599	0.445598	5
2136	Andalusia	Picoso	WOGBC_Field accession	0.1808	0.8192		0.0781	0.0338	0.8881		1.54063	0.132935	2.31724	-0.274918	5
9	Andalusia	Picual	WOGBC_Field accession	0.1016	0.8984		0.0391	0.0572	0.9037		2.25648	0.350339	0.40408	1.01523	5
798	Andalusia	Picual de Almería	WOGBC_Field accession	0.1302	0.8698		0.0549	0.0348	0.9103		2.1636	-0.943908	0.665929	1.45676	5
3	Andalusia	Picudo	WOGBC_Field accession	0.0942	0.9058		0.0317	0.0746	0.8937		2.33465	0.720012	1.18891	-1.52906	5
276	Andalusia	Picudo Blanco de Estepa	WOGBC_Field accession	0.047	0.953		0.0159	0.018	0.9661		3.6448	0.0901063	1.10956	-0.00902276	5
2201	Andalusia	Picudo de la Axarquía	WOGBC_Field accession	0.071	0.929		0.0252	0.0182	0.9566		3.43754	-0.687902	0.73749	-0.736979	5
2488	Andalusia	Portainjerto de Jabalcuz	New accessions at propagation facilities	0.2064	0.7936		0.089	0.021	0.89		1.77242	-0.872138	0.62372	1.87226	5
418	Andalusia	Racimal	WOGBC_Field accession	0.0789	0.9211		0.0245	0.01	0.9655		4.14619	-0.6306	0.761897	-0.736668	5
34	Andalusia	Racimal de Jaén	WOGBC_Field accession	0.2869	0.7131		0.1617	0.0221	0.8162		2.1048	-1.50415	0.713456	0.518679	5
277	Andalusia	Rapasayo	WOGBC_Field accession	0.0989	0.9011		0.042	0.1736	0.7844		2.02977	0.946991	0.987859	0.924783	5
2138	Andalusia	Rara de Cabra	New accessions at propagation facilities	0.052	0.948		0.0171	0.0169	0.966		3.45352	0.00234555	1.07783	-1.14724	5
49	Andalusia	Real Sevillana	WOGBC_Field accession	0.0922	0.9078		0.032	0.0185	0.9495		2.85923	0.229208	1.01307	-0.647775	5
372	Andalusia	Rechino	WOGBC_Field accession	0.1172	0.8828		0.0449	0.0186	0.9365		3.25117	-0.410175	-0.212404	-0.498921	5
365	Andalusia	Redondilla de Grazalema	WOGBC_Field accession	0.0492	0.9508		0.0179	0.0271	0.9551		2.97485	-0.50309	1.14399	-0.266983	5
390	Andalusia	Royal de Cazorla	WOGBC_Field accession	0.3239	0.6761		0.188	0.0189	0.7931		1.26769	-0.839914	1.21549	2.27222	5
348	Andalusia	Salgar Redondo	WOGBC_Field accession	0.1051	0.8949		0.0353	0.0145	0.9502		2.89035	-1.47475	1.38005	0.18281	5
768	Andalusia	Sevillana de Abla	WOGBC_Field accession	0.1407	0.8593		0.0571	0.0399	0.903		2.41728	-0.610215	0.293138	-1.64602	5
2394	Andalusia	Tachuno	WOGBC_Field accession	0.0496	0.9504		0.018	0.0219	0.9601		3.31351	0.463559	-0.170024	0.040061	5
756	Andalusia	Tempranillo de Lucena	WOGBC_Field accession	0.067	0.933		0.024	0.0157	0.9603		3.63634	-0.646265	0.954966	0.451128	5
358	Andalusia	Temprano	WOGBC_Field accession	0.0881	0.9119		0.0355	0.1713	0.7932		2.09946	1.07151	-1.36671	-0.0656506	5
2100	Andalusia	Teta de la vaca	WOGBC_Field accession	0.2179	0.7821		0.0979	0.2432	0.6589		1.35975	1.55322	-0.678278	2.1351	5
2162	Andalusia	Torcío	WOGBC_Field accession	0.0527	0.9473		0.0196	0.0507	0.9297		2.0567	0.0630591	1.31218	-0.144635	5
774	Andalusia	Toruno	WOGBC_Field accession	0.131	0.869		0.047	0.0171	0.9359		2.40522	-1.25853	0.808723	-0.215559	5
2438	Andalusia	Vacía	New accessions at propagation facilities	0.2687	0.7313		0.144	0.0342	0.8218		2.07166	-0.257336	0.202744	1.12455	5
749	Andalusia	Varudo	WOGBC_Field accession	0.353	0.647		0.2392	0.017	0.7438		1.33295	-1.20303	1.51849	1.46647	5
394	Andalusia	Verdala	WOGBC_Field accession	0.0635	0.9365		0.0224	0.0327	0.9449		2.47755	-0.266298	0.229218	-0.377783	5
	Andalusia	Verdial de Alcalá la Real	DNA sample from plant shoots	0.1175	0.8825		0.046	0.0161	0.9379		3.0787	-0.64791	0.593261	-1.56279	5
	Andalusia	Verdial de Alcaudete	DNA sample from plant shoots	0.1412	0.8588		0.0519	0.013	0.9351		3.53914	-1.10609	0.910972	0.201211	5
370	Andalusia	Verdial de Cádiz	WOGBC_Field accession	0.1907	0.8093		0.0753	0.0229	0.9018		2.55998	-1.23486	1.74543	-0.842679	5
6	Andalusia	Verdial de Huevar	WOGBC_Field accession	0.0764	0.9236		0.0276	0.0424	0.93		3.32648	-0.561561	1.04394	-0.691001	5
883	Andalusia	Verdial de Vélez-Málaga	WOGBC_Field accession	0.6229	0.3771		0.4409	0.5229	0.0363		-2.16948	3.14969	-0.848911	1.73363	1
51	Andalusia	Verdial de Vélez-Málaga-51	WOGBC_Field accession	0.2502	0.7498		0.1283	0.0181	0.8537		0.743605	-1.87277	-0.43411	2.01507	5
2132	Andalusia	Vidrillo	WOGBC_Field accession	0.1276	0.8724		0.0462	0.02	0.9338		3.26509	-0.969769	1.47991	0.891466	5
2134	Andalusia	Zorzaleño de Granada	WOGBC_Field accession	0.131	0.869		0.0523	0.118	0.8297		1.79271	-0.265514	1.1321	-0.674522	5
	Andalusia	Zorzaleño de Setenil	DNA sample from plant shoots	0.165	0.835		0.0612	0.0337	0.9051		2.42016	-0.548081	1.34831	-0.491202	5
2249	Aragon	Aceitunero-2249	WOGBC_Field accession	0.9541	0.0459		0.9728	0.009	0.0182		-3.67731	-2.91274	2.10577	-0.225046	4
2039	Aragon	Albareta	WOGBC_Field accession	0.9578	0.0422		0.9624	0.0207	0.0169		-3.0472	-2.20299	-2.35329	1.11496	2
2246	Aragon	Albas	WOGBC_Field accession	0.6566	0.3434		0.6404	0.2612	0.0984		-2.54264	-0.391037	0.882102	0.497277	1
2041	Aragon	Alía	WOGBC_Field accession	0.8243	0.1757		0.8961	0.0115	0.0924		-0.209509	-4.10107	-1.33958	-0.447742	2
2522	Aragon	Alquecerana	New accessions at propagation facilities	0.9482	0.0518		0.9538	0.0252	0.021		-1.90647	-3.43138	-0.797404	-0.742413	2
	Aragon	Bassiols	DNA sample from plant shoots	0.9222	0.0778		0.9451	0.0209	0.034		-2.37686	-2.48505	2.27155	-1.98231	4
2242	Aragon	Biequeruda	WOGBC_Field accession	0.4689	0.5311		0.4655	0.0192	0.5153		0.256004	-2.06285	-0.56631	-0.144358	2
631	Aragon	Bodoquera	WOGBC_Field accession	0.78	0.22		0.8538	0.011	0.1352		-0.309615	-2.30413	-2.46391	0.497729	2
46	Aragon	Bolvino	WOGBC_Field accession	0.9601	0.0399		0.9632	0.014	0.0228		-4.51603	-3.32648	3.39753	-1.52541	4
2248	Aragon	Caspolina	WOGBC_Field accession	0.6847	0.3153		0.6898	0.154	0.1562		-1.2371	-1.44636	-1.94987	-1.9882	2
2036	Aragon	Cerruda de Liesa	WOGBC_Field accession	0.7859	0.2141		0.8502	0.015	0.1348		-1.0812	-3.14392	-2.03459	-0.501179	2
2034	Aragon	Cerruda de Olvena	WOGBC_Field accession	0.842	0.158		0.9091	0.013	0.0779		-0.342528	-2.73079	-1.72149	-0.610983	2
142	Aragon	Cirujal (=Safrawi)	WOGBC_Field accession	0.9572	0.0428		0.9138	0.0601	0.0261		-6.28345	-2.20194	5.24201	-1.69421	4
	Aragon	Clota	DNA sample from plant shoots	0.6025	0.3975		0.5165	0.4347	0.0488		-2.16532	1.64283	-0.785975	2.35926	1
	Aragon	Domengues	DNA sample from plant shoots	0.9796	0.0204		0.9754	0.0156	0.009		-6.00514	-1.74407	0.895134	-2.13956	4
13	Aragon	Empeltre	WOGBC_Field accession	0.7061	0.2939		0.5585	0.4186	0.0229		-5.02633	0.505	1.10215	-1.41392	4
	Aragon	Fossenca	DNA sample from plant shoots	0.5508	0.4492		0.3359	0.6183	0.0459		-2.29699	2.81922	0.344233	-0.163124	1
2044	Aragon	Gordal de Somontano	WOGBC_Field accession	0.9225	0.0775		0.9417	0.0267	0.0315		-1.16974	-1.65861	-2.46091	0.903136	2
	Aragon	Manzanella del Mezquin	DNA sample from plant shoots	0.9807	0.0193		0.9492	0.0418	0.009		-6.13842	-1.58587	1.83131	-2.15095	4
2040	Aragon	Mochuto	WOGBC_Field accession	0.7527	0.2473		0.8052	0.0209	0.1739		-0.354041	-2.62941	-2.11509	-0.309083	2
	Aragon	Moixonenca de Rafels	DNA sample from plant shoots	0.9722	0.0278		0.9589	0.0261	0.015		-4.15353	-1.82781	2.62817	-1.24854	4
	Aragon	Montrroy	DNA sample from plant shoots	0.5738	0.4262		0.5488	0.3431	0.1081		-0.41864	0.736346	-2.06551	0.463384	1
	Aragon	Muixonenca de Torre d'Arques	DNA sample from plant shoots	0.9751	0.0249		0.942	0.046	0.012		-6.23934	-2.09471	1.36601	-1.149	4
2035	Aragon	Nación	WOGBC_Field accession	0.9199	0.0801		0.9569	0.015	0.0282		-1.62794	-3.18656	-3.05749	-0.568602	2
2029	Aragon	Negral de Bierge	WOGBC_Field accession	0.983	0.017		0.985	0.008	0.007		-6.49008	-3.28473	2.61273	-2.87784	4
2253	Aragon	Neral	WOGBC_Field accession	0.912	0.088		0.9473	0.0184	0.0343		-0.792249	-3.2494	-3.6596	0.186785	2
2250	Aragon	Olivonero de Ayerbe	WOGBC_Field accession	0.7468	0.2532		0.6883	0.2408	0.0709		-2.30306	-0.751615	0.535803	1.36368	1
2244	Aragon	Panseñera	WOGBC_Field accession	0.983	0.017		0.9702	0.0228	0.007		-6.70508	-1.20982	2.06129	-1.50029	4
2251	Aragon	Picudo de Labata	WOGBC_Field accession	0.8562	0.1438		0.9019	0.0269	0.0712		-0.934601	-1.18762	-3.15501	0.776116	2
2247	Aragon	Piga	WOGBC_Field accession	0.6734	0.3266		0.6527	0.2521	0.0952		-1.74626	0.980274	-1.20102	0.154467	1
969	Aragon	Piñonera	WOGBC_Field accession	0.664	0.336		0.4966	0.4663	0.037		-2.84333	2.82428	-0.18511	0.27753	1
2032	Aragon	Rañinera	WOGBC_Field accession	0.8965	0.1035		0.9405	0.014	0.0455		-0.892225	-3.72696	-2.66819	-1.37803	2
966	Aragon	Reixonenca	WOGBC_Field accession	0.9834	0.0166		0.982	0.011	0.007		-6.66287	-2.57056	2.35327	-1.21187	4
1182	Aragon	Royal	WOGBC_Field accession	0.7615	0.2385		0.8203	0.016	0.1637		-0.274012	-2.71122	-2.74366	-0.677282	2
965	Aragon	Royal de Calatayud	WOGBC_Field accession	0.8171	0.1829		0.8873	0.025	0.0877		-1.13613	-2.68646	-2.43561	0.998119	2
47	Aragon	Royal de Calatayud-47	WOGBC_Field accession	0.9801	0.0199		0.9425	0.0485	0.009		-7.65975	-2.3665	2.42707	-0.99321	4
962	Aragon	Royal de Sabiñán	WOGBC_Field accession	0.9679	0.0321		0.9234	0.0585	0.018		-5.36347	-2.55618	3.153	-2.15605	4
2252	Aragon	Royeta de Abizanda	WOGBC_Field accession	0.4595	0.5405		0.3597	0.018	0.6223		-0.0852183	-1.1996	1.20125	0.787009	5
2030	Aragon	Royeta de Asque	WOGBC_Field accession	0.8792	0.1208		0.6963	0.2848	0.019		-4.228	-0.492814	2.58235	0.340101	4
	Balearic Islands	Desconocido de Ibiza_1	DNA sample from plant shoots	0.0413	0.9587		0.003	0.991	0.006		0.849933	9.37769	-1.52853	-2.6812	3
	Balearic Islands	Desconocido de Ibiza_2	DNA sample from plant shoots	0.1387	0.8613		0.005	0.989	0.006		-0.987198	8.1289	-2.14441	-2.18113	3
	Balearic Islands	Desconocido de Ibiza_3	DNA sample from plant shoots	0.2474	0.7526		0.013	0.9731	0.014		-1.24338	7.49258	-2.82659	-3.05656	3
	Balearic Islands	Madural de Mallorca	DNA sample from plant shoots	0.0584	0.9416		0.02	0.017	0.963		3.97936	-0.75182	0.477801	-1.03788	5
740	Balearic Islands	Morisca de Mancor	WOGBC_Field accession	0.8691	0.1309		0.9322	0.008	0.0598		0.998866	-2.98826	-2.70784	0.842879	2
	Balearic Islands	Olivo de Ibiza_1	DNA sample from plant shoots	0.3566	0.6434		0.2006	0.0304	0.769		1.64206	-1.47944	1.2821	-0.73268	5
	Balearic Islands	Olivo de Ibiza_2	DNA sample from plant shoots	0.9464	0.0536		0.9659	0.011	0.0231		-4.60235	-2.61748	2.22238	-0.803598	4
	Balearic Islands	Olivo de Mallorca_1	DNA sample from plant shoots	0.0488	0.9512		0.017	0.0221	0.9609		3.4718	0.349029	1.85514	0.206384	5
	Balearic Islands	Olivo de Mallorca_2 (=Aglandau)	DNA sample from plant shoots	0.9394	0.0606		0.957	0.0173	0.0257		-1.84503	-2.02145	-2.09346	0.640537	2
	Balearic Islands	Olivoner	DNA sample from plant shoots	0.874	0.126		0.9079	0.0292	0.0629		-4.53081	-2.24434	2.73144	-0.166404	4
	Balearic Islands	Ullastre Toni	DNA sample from plant shoots	0.5286	0.4714		0.3453	0.622	0.0327		-1.61893	3.01742	-1.63024	-2.56416	3
565	Castilla la Mancha	Acebuchera	WOGBC_Field accession	0.0934	0.9066		0.0335	0.0169	0.9495		2.87386	-0.75592	1.59682	0.172328	5
576	Castilla la Mancha	Castellana	WOGBC_Field accession	0.1122	0.8878		0.042	0.0235	0.9345		2.03427	-0.0278929	1.49752	0.335776	5
10	Castilla la Mancha	Cornicabra	WOGBC_Field accession	0.1136	0.8864		0.044	0.022	0.934		2.78684	-0.665781	0.846195	-0.608213	5
	Castilla la Mancha	Desconocido de Toledo_1	DNA sample from plant shoots	0.0608	0.9392		0.0217	0.0488	0.9295		2.71255	0.366336	1.04335	0.048774	5
	Castilla la Mancha	Desconocido de Toledo_2	DNA sample from plant shoots	0.2235	0.7765		0.1058	0.0097	0.8845		2.32571	-1.92998	0.472341	0.378052	5
567	Castilla la Mancha	Gordal de Hellín	WOGBC_Field accession	0.1237	0.8763		0.0501	0.1034	0.8464		2.40127	0.47556	-0.559682	-1.18266	5
448	Castilla la Mancha	Machorron	WOGBC_Field accession	0.1689	0.8311		0.0692	0.0253	0.9056		2.42284	0.460595	0.249592	0.20824	5
489	Castilla la Mancha	Manzanil de Piedra Buena-489	WOGBC_Field accession	0.2473	0.7527		0.1394	0.0216	0.839		2.1701	-0.959979	0.400259	-0.947422	5
801	Castilla la Mancha	Manzanilla de Hellín	WOGBC_Field accession	0.3212	0.6788		0.2064	0.0256	0.768		1.68176	-0.846081	0.822627	-0.814474	5
440	Castilla la Mancha	Mollar de Cieza	WOGBC_Field accession	0.2164	0.7836		0.0942	0.011	0.8948		2.04809	-1.88395	0.697654	-0.576211	5
561	Castilla la Mancha	Tempranillo de Yeste	WOGBC_Field accession	0.259	0.741		0.1424	0.0518	0.8059		1.84568	-1.18655	-0.493576	0.237069	5
2548	Catalonia	Aixalà	New accessions at propagation facilities	0.9195	0.0805		0.5548	0.4342	0.011		-5.29894	0.336594	1.72625	-0.467665	4
	Catalonia	Albacarro	DNA sample from plant shoots	0.8458	0.1542		0.9047	0.0222	0.073		-0.799838	-2.5149	-2.65324	0.895457	2
1717	Catalonia	Arbequí Blanc	WOGBC_Field accession	0.8228	0.1772		0.5556	0.4259	0.0185		-3.42995	2.17237	-1.78637	2.3991	1
231	Catalonia	Arbequina	WOGBC_Field accession	0.9112	0.0888		0.4704	0.5196	0.01		-5.32077	1.83935	0.58225	2.33188	1
666	Catalonia	Arbosana	WOGBC_Field accession	0.5326	0.4674		0.3437	0.6011	0.0552		-1.5233	3.10601	-0.228957	1.63031	1
	Catalonia	Arboset	DNA sample from plant shoots	0.8196	0.1804		0.8766	0.0115	0.112		-0.339862	-3.01431	-0.446796	0.560592	2
1068	Catalonia	Argudell	WOGBC_Field accession	0.3562	0.6438		0.267	0.1341	0.5988		0.481337	1.34661	-1.28459	1.08007	5
645	Catalonia	Arracada d'Aldover	WOGBC_Field accession	0.334	0.666		0.1824	0.3173	0.5002		-1.74206	1.47525	0.352077	3.41507	1
2549	Catalonia	Becarut	New accessions at propagation facilities	0.6369	0.3631		0.5782	0.348	0.0738		-2.17912	2.03148	-1.64591	0.813449	1
	Catalonia	Blanc	DNA sample from plant shoots	0.4604	0.5396		0.4317	0.0925	0.4759		-0.0269151	-1.79668	-1.22123	-0.984411	2
653	Catalonia	Canetera	WOGBC_Field accession	0.3005	0.6995		0.1953	0.3467	0.458		-1.07964	2.21417	0.466256	3.66288	1
	Catalonia	Carrelluda	DNA sample from plant shoots	0.9658	0.0342		0.9734	0.012	0.0147		-5.46747	-1.75013	2.39602	-0.782039	4
	Catalonia	Casas	DNA sample from plant shoots	0.8035	0.1965		0.6413	0.3311	0.0276		-3.64092	1.6371	-0.793292	1.53687	1
2550	Catalonia	Claramunt	New accessions at propagation facilities	0.9785	0.0215		0.978	0.013	0.009		-6.27511	-2.13065	1.81963	-1.46074	4
	Catalonia	Colomar	DNA sample from plant shoots	0.9345	0.0655		0.9386	0.0198	0.0416		-3.4734	-2.10022	2.89195	1.54296	4
817	Catalonia	Corbella	WOGBC_Field accession	0.4996	0.5004		0.361	0.5885	0.0505		-0.916861	2.80939	-2.41129	-1.02367	3
2551	Catalonia	Corberana	New accessions at propagation facilities	0.5454	0.4546		0.5242	0.2073	0.2686		-1.02757	-0.744077	-0.12613	-0.265865	1
	Catalonia	Cua de Cirera	DNA sample from plant shoots	0.4818	0.5182		0.4444	0.2402	0.3154		-0.466753	1.13314	-0.394564	1.47381	1
1072	Catalonia	Curivell	WOGBC_Field accession	0.176	0.824		0.0586	0.4877	0.4538		0.983745	3.95762	-3.65589	0.488386	3
2017	Catalonia	Dolça	WOGBC_Field accession	0.2599	0.7401		0.137	0.1661	0.6968		0.9874	0.18382	0.756717	0.724358	5
	Catalonia	Farga Mora	DNA sample from plant shoots	0.5553	0.4447		0.3698	0.5915	0.0387		-3.30445	2.97588	0.803186	2.01846	1
822	Catalonia	Figueretes	WOGBC_Field accession	0.6552	0.3448		0.5658	0.3821	0.0521		-2.8083	1.91175	-0.37575	2.56826	1
	Catalonia	Fontllonga	DNA sample from plant shoots	0.9293	0.0707		0.9464	0.024	0.0295		-3.37616	-0.967343	1.67948	-0.989134	4
652	Catalonia	Forastera de Tortosa	WOGBC_Field accession	0.4138	0.5862		0.3455	0.3497	0.3049		-1.98018	1.48405	-1.84297	3.27381	1
674	Catalonia	Fulla de Salze	WOGBC_Field accession	0.4107	0.5893		0.2436	0.6179	0.1384		-1.32768	1.88394	0.352132	1.06377	1
	Catalonia	Godallera	DNA sample from plant shoots	0.6729	0.3271		0.5911	0.3327	0.0762		-3.71164	1.25494	1.08076	2.8976	1
2552	Catalonia	Griseta	New accessions at propagation facilities	0.5884	0.4116		0.3728	0.5972	0.03		-3.05801	2.86812	0.0155822	-0.915323	1
1069	Catalonia	Grosal Vimbodí	WOGBC_Field accession	0.9103	0.0897		0.7437	0.2378	0.0185		-2.81907	-0.527232	-1.54138	1.99076	1
2553	Catalonia	Grossal de Bovera	New accessions at propagation facilities	0.9788	0.0212		0.979	0.012	0.009		-6.17254	-2.6934	2.51447	-0.336101	4
667	Catalonia	Joanenca	WOGBC_Field accession	0.6005	0.3995		0.3583	0.6152	0.0265		-2.19611	3.30047	-2.79177	-0.82761	3
	Catalonia	Llei de Cadaqués	DNA sample from plant shoots	0.7929	0.2071		0.7765	0.087	0.1365		-3.64087	-0.347174	2.66862	0.627291	4
2555	Catalonia	Llei de Valero	New accessions at propagation facilities	0.8581	0.1419		0.7356	0.2244	0.04		-3.29676	0.305591	0.428462	1.99041	1
2554	Catalonia	Llei del Bessó	New accessions at propagation facilities	0.5194	0.4806		0.2586	0.7143	0.0271		-1.57469	4.09593	-2.96741	-2.18503	3
226	Catalonia	Llumeta	WOGBC_Field accession	0.6452	0.3548		0.4284	0.5466	0.0249		-3.72101	1.49502	-1.042	1.95731	1
	Catalonia	Lo Parot	DNA sample from plant shoots	0.6805	0.3195		0.6149	0.3421	0.0429		-2.61716	0.39887	0.717407	0.10328	1
2556	Catalonia	Mançanal d'Arnes	New accessions at propagation facilities	0.7603	0.2397		0.8312	0.0159	0.153		-0.688704	-2.90722	-2.61216	1.07018	2
	Catalonia	Mançanenca d'Albages	DNA sample from plant shoots	0.5614	0.4386		0.5567	0.0201	0.4232		0.31416	-2.84418	-1.52034	-0.822336	2
2557	Catalonia	Mançanenca de Batea	New accessions at propagation facilities	0.6913	0.3087		0.693	0.1636	0.1433		-1.77165	-0.0242458	0.367492	1.52591	1
	Catalonia	Manubenca	DNA sample from plant shoots	0.4302	0.5698		0.2093	0.7238	0.0668		-1.48383	4.27033	-2.75758	-2.66153	3
1923	Catalonia	Marfil	WOGBC_Field accession	0.5167	0.4833		0.4139	0.5096	0.0766		-2.66053	1.74557	-1.49201	-1.01206	1
2558	Catalonia	Mauri	New accessions at propagation facilities	0.6776	0.3224		0.7232	0.0309	0.2459		-0.0936615	-2.13317	-2.04715	-1.59661	2
669	Catalonia	Menya	WOGBC_Field accession	0.5236	0.4764		0.2938	0.6575	0.0487		-3.42106	3.20642	1.139	-0.0313151	1
	Catalonia	Miquel Vilaseca	DNA sample from plant shoots	0.8532	0.1468		0.5518	0.4322	0.016		-2.59369	1.56937	0.359616	1.4685	1
	Catalonia	Morcaire	DNA sample from plant shoots	0.5516	0.4484		0.4921	0.018	0.4898		-0.412124	-3.78452	0.421924	0.520312	2
	Catalonia	Morrut de la Faldeta	DNA sample from plant shoots	0.166	0.834		0.0624	0.5532	0.3844		-0.277992	3.38514	-1.04377	-0.888513	3
2559	Catalonia	Negret	New accessions at propagation facilities	0.5211	0.4789		0.1733	0.7957	0.031		-2.16351	4.03647	-0.892578	-1.2965	3
	Catalonia	Olivera d'Aransís	DNA sample from plant shoots	0.9646	0.0354		0.9653	0.0207	0.014		-5.49053	-1.93927	1.83302	-1.2918	4
2560	Catalonia	Olivera de l'Amado	New accessions at propagation facilities	0.6523	0.3477		0.4465	0.5169	0.0365		-3.6838	3.04466	0.463922	0.619795	1
	Catalonia	Olivera de Llimiana	DNA sample from plant shoots	0.3684	0.6316		0.3026	0.132	0.5654		1.76187	0.94674	-1.65008	-1.70964	5
	Catalonia	Olivo de l'Albera	DNA sample from plant shoots	0.1341	0.8659		0.0203	0.94	0.0397		0.285908	5.49035	-2.04097	-2.8154	3
661	Catalonia	Palomar	WOGBC_Field accession	0.747	0.253		0.6053	0.3605	0.0341		-2.59443	2.13867	-1.65969	0.983094	1
2561	Catalonia	Panisello	New accessions at propagation facilities	0.1631	0.8369		0.0688	0.2285	0.7027		1.66962	1.6807	-1.02143	1.90577	5
1445	Catalonia	Patron de Cabus	WOGBC_Field accession	0.2346	0.7654		0.0523	0.8757	0.072		-1.09077	6.5175	-0.623959	-0.276078	3
649	Catalonia	Patronet	WOGBC_Field accession	0.3365	0.6635		0.1761	0.3954	0.4284		-0.444215	0.277629	1.24313	2.54723	1
1073	Catalonia	Perafort	WOGBC_Field accession	0.8554	0.1446		0.6855	0.2876	0.0269		-4.19873	1.01305	1.09403	1.19782	1
	Catalonia	Pito	DNA sample from plant shoots	0.7572	0.2428		0.5809	0.3977	0.0214		-3.40415	1.13864	-0.694297	-0.597013	1
	Catalonia	Rogeta	DNA sample from plant shoots	0.9382	0.0618		0.962	0.0111	0.0269		-2.90196	-2.32545	1.06992	-0.527976	4
	Catalonia	Roieta	DNA sample from plant shoots	0.9653	0.0347		0.9579	0.0277	0.0144		-5.42439	-2.0289	1.94976	0.118691	4
1448	Catalonia	Rojal de Tarragona	WOGBC_Field accession	0.3512	0.6488		0.2302	0.361	0.4088		-1.25662	0.686596	0.289183	3.39866	1
665	Catalonia	Sabatera	WOGBC_Field accession	0.5896	0.4104		0.4996	0.4525	0.0479		-2.14925	2.70864	-1.04389	1.26497	1
	Catalonia	Sarrut	DNA sample from plant shoots	0.9101	0.0899		0.9453	0.014	0.0407		-2.0484	-2.48523	-1.6166	-0.568217	2
	Catalonia	Siurona	DNA sample from plant shoots	0.8867	0.1133		0.5916	0.3944	0.014		-4.45164	0.257469	0.472693	-1.4308	4
	Catalonia	Tiuranenca	DNA sample from plant shoots	0.5268	0.4732		0.4635	0.4491	0.0874		-1.92235	1.36581	0.181159	-0.594915	1
2020	Catalonia	Valentins	WOGBC_Field accession	0.7898	0.2102		0.777	0.1027	0.1204		-3.40817	0.150013	0.686991	3.72102	1
664	Catalonia	Vaneta	WOGBC_Field accession	0.3129	0.6871		0.1562	0.5818	0.262		-0.242912	5.86419	-1.15377	-0.943459	3
660	Catalonia	Vera	WOGBC_Field accession	0.8822	0.1178		0.707	0.273	0.02		-4.25953	0.315156	0.461637	-1.09733	4
	Catalonia	Verdal d'Algars	DNA sample from plant shoots	0.5094	0.4906		0.4232	0.4806	0.0962		-2.13784	2.85483	0.657168	-0.842547	1
2563	Catalonia	Verdal d'Arnes	New accessions at propagation facilities	0.5977	0.4023		0.5369	0.3466	0.1165		-3.68228	1.84924	1.80599	2.33038	1
	Catalonia	Verdal de Barcedana	DNA sample from plant shoots	0.9522	0.0478		0.9688	0.0095	0.0217		-3.08548	-2.02976	1.43884	-0.724106	4
	Catalonia	Verdal de Bovera	DNA sample from plant shoots	0.8148	0.1852		0.6377	0.3419	0.0205		-5.39772	-0.600262	2.50446	-0.96961	4
	Catalonia	Verdal de Fígols	DNA sample from plant shoots	0.974	0.026		0.9383	0.0486	0.013		-5.5239	-2.22872	3.30186	-0.470835	4
	Catalonia	Verdal de La Fatarella	DNA sample from plant shoots	0.8533	0.1467		0.7155	0.2632	0.0213		-5.41367	-1.25013	2.72182	-1.83246	4
663	Catalonia	Verdal de Manresa	WOGBC_Field accession	0.7716	0.2284		0.8257	0.0387	0.1356		-0.780465	-1.98836	-2.27956	0.304712	2
	Catalonia	Verdal del Pallars	DNA sample from plant shoots	0.7604	0.2396		0.8084	0.0159	0.1757		-1.00306	-2.60394	0.123826	-1.1187	2
677	Catalonia	Verdiell	WOGBC_Field accession	0.659	0.341		0.5324	0.4292	0.0385		-4.4696	0.435349	2.66131	-2.00675	4
	Catalonia	Vigor	DNA sample from plant shoots	0.2138	0.7862		0.0608	0.4033	0.5359		-1.22243	2.28521	-0.169138	1.14553	1
1065	Catalonia	Vinyols	WOGBC_Field accession	0.5876	0.4124		0.4992	0.4244	0.0765		-1.39133	1.57593	-1.74806	2.40689	1
605	Community of Valencia	Alfafara	WOGBC_Field accession	0.1064	0.8936		0.0349	0.0275	0.9375		3.68639	-0.544311	0.102386	0.890806	5
2181	Community of Valencia	Ampolleta	WOGBC_Field accession	0.3501	0.6499		0.2865	0.5625	0.1509		-0.841886	2.485	-2.14746	1.26916	1
11	Community of Valencia	Blanqueta	WOGBC_Field accession	0.8907	0.1093		0.5217	0.4649	0.0134		-4.45739	2.13499	-1.33511	0.327573	1
41	Community of Valencia	Borriolenca	WOGBC_Field accession	0.7914	0.2086		0.6615	0.304	0.0345		-2.25814	1.12959	-1.96466	1.27902	1
2171	Community of Valencia	Calles_1	WOGBC_Field accession	0.5653	0.4347		0.5386	0.3756	0.0858		-2.47643	1.21937	-0.807986	0.124805	1
60	Community of Valencia	Callosina	WOGBC_Field accession	0.1138	0.8862		0.041	0.0539	0.9051		2.71254	0.412889	0.157128	-0.535101	5
2180	Community of Valencia	Carrasco	WOGBC_Field accession	0.3981	0.6019		0.3247	0.4839	0.1914		-0.819034	2.47428	-0.212852	1.35892	1
1372	Community of Valencia	Carrasqueña de Cañada	WOGBC_Field accession	0.1627	0.8373		0.059	0.0234	0.9175		2.18925	-0.972735	-0.0580537	-0.749953	5
2196	Community of Valencia	Carrasqueta De Ayora	WOGBC_Field accession	0.1775	0.8225		0.075	0.0208	0.9042		1.79611	-0.769352	0.103932	0.470872	5
15	Community of Valencia	Changlot Real	WOGBC_Field accession	0.3978	0.6022		0.3093	0.0925	0.5982		-0.97534	0.0750308	1.36397	2.95996	1
1440	Community of Valencia	Cuquello de la Jana	WOGBC_Field accession	0.4054	0.5946		0.3271	0.2625	0.4104		-1.52358	1.58529	1.50222	2.41235	1
2189	Community of Valencia	Cuquello_1	WOGBC_Field accession	0.362	0.638		0.2046	0.6667	0.1287		-2.0336	4.04885	-1.92661	-0.710613	3
2186	Community of Valencia	Datilera de Caudiel	WOGBC_Field accession	0.2098	0.7902		0.1111	0.5973	0.2916		-1.45606	4.20817	-1.08444	-1.68308	3
12	Community of Valencia	Farga	WOGBC_Field accession	0.6069	0.3931		0.4439	0.509	0.0472		-4.59365	3.2037	1.99789	2.55639	1
970	Community of Valencia	Genovesa	WOGBC_Field accession	0.5867	0.4133		0.5798	0.0568	0.3635		-1.55102	0.638892	-0.790705	3.04141	1
2199	Community of Valencia	Gileta	WOGBC_Field accession	0.1455	0.8545		0.0654	0.1748	0.7599		0.779596	0.0591465	-0.201469	0.263713	5
1365	Community of Valencia	Gorda Limoncillo	WOGBC_Field accession	0.1386	0.8614		0.0517	0.0299	0.9184		1.85902	-0.359956	1.04985	0.0405355	5
2176	Community of Valencia	Llimonenca	WOGBC_Field accession	0.5692	0.4308		0.5533	0.0362	0.4105		-1.2726	-0.295322	0.483701	2.25475	1
1369	Community of Valencia	Lloma	WOGBC_Field accession	0.6241	0.3759		0.6257	0.1015	0.2728		-1.47809	0.50026	-1.31135	3.13237	1
2188	Community of Valencia	Manzanilla de Caudiel	WOGBC_Field accession	0.1892	0.8108		0.11	0.4653	0.4247		-1.11267	4.00196	-0.524477	1.22981	1
2177	Community of Valencia	Matias	WOGBC_Field accession	0.2424	0.7576		0.1018	0.025	0.8732		2.01733	-0.857971	1.34734	-1.90624	5
2198	Community of Valencia	Morona de Castellon	WOGBC_Field accession	0.4644	0.5356		0.42	0.4856	0.0943		-1.99925	1.79486	-2.65144	2.47701	1
2192	Community of Valencia	Morruda de Segorbe	WOGBC_Field accession	0.3682	0.6318		0.2846	0.5686	0.1467		-0.447283	3.76636	-2.49956	-0.322675	3
607	Community of Valencia	Morrut-607	WOGBC_Field accession	0.1181	0.8819		0.0438	0.017	0.9392		2.44236	-1.33347	0.532879	2.47016	5
2184	Community of Valencia	Olaya	WOGBC_Field accession	0.4734	0.5266		0.4403	0.3849	0.1749		-3.04712	2.07046	1.63547	2.4968	1
2197	Community of Valencia	Otos_1	WOGBC_Field accession	0.4351	0.5649		0.2621	0.4821	0.2557		-1.70583	2.90673	1.14239	1.9654	1
2193	Community of Valencia	Pascual_1	WOGBC_Field accession	0.4669	0.5331		0.4365	0.3408	0.2227		-1.9408	1.18359	-0.621373	-1.80584	1
1442	Community of Valencia	Penjoll	WOGBC_Field accession	0.2974	0.7026		0.1902	0.2133	0.5965		-1.08562	1.9083	-0.382337	1.97507	1
562	Community of Valencia	Pequeña de Casas Ibañez	WOGBC_Field accession	0.2652	0.7348		0.1276	0.5108	0.3616		-1.79748	3.43524	-1.75306	2.286	1
2185	Community of Valencia	Picuda de Luis	WOGBC_Field accession	0.5997	0.4003		0.5938	0.2349	0.1713		-2.18339	0.204384	0.129016	1.02839	1
2187	Community of Valencia	Queixal de Porc	WOGBC_Field accession	0.5042	0.4958		0.4639	0.0696	0.4665		-0.850837	-0.581657	-0.703603	-1.46079	2
2173	Community of Valencia	Rogeta de Gorga_1	WOGBC_Field accession	0.6035	0.3965		0.4418	0.4883	0.0699		-1.38156	1.83155	0.511034	2.85579	1
2183	Community of Valencia	Rojal de Valencia	WOGBC_Field accession	0.3337	0.6663		0.2493	0.5211	0.2296		-1.64805	3.16106	-0.2638	1.35844	1
2182	Community of Valencia	Rufina	WOGBC_Field accession	0.5306	0.4694		0.4418	0.4784	0.0798		-1.6381	2.7944	-0.864329	1.84034	1
2179	Community of Valencia	Sepriana	WOGBC_Field accession	0.5303	0.4697		0.4429	0.4715	0.0856		-2.4569	3.16887	-0.993522	-0.203681	1
227	Community of Valencia	Sevillenca	WOGBC_Field accession	0.194	0.806		0.0933	0.1675	0.7392		0.756426	0.0644656	-0.600641	2.29405	5
871	Community of Valencia	Sollana	WOGBC_Field accession	0.7645	0.2355		0.6689	0.2589	0.0722		-3.45202	-0.167136	2.59676	-3.00135	4
2175	Community of Valencia	Temprana de Montán	WOGBC_Field accession	0.3789	0.6211		0.3218	0.2174	0.4608		-1.49375	0.977223	-0.668605	2.1412	1
2194	Community of Valencia	Tío Blas	WOGBC_Field accession	0.76	0.24		0.6683	0.2521	0.0796		-3.63223	0.209661	5.22278	1.37004	4
613	Community of Valencia	Vallesa	WOGBC_Field accession	0.5452	0.4548		0.4537	0.4835	0.0628		-3.38787	1.98147	0.631544	2.0305	1
364	Community of Valencia	Villalonga	WOGBC_Field accession	0.4834	0.5166		0.4409	0.102	0.4572		-1.22027	-0.0438185	-0.802588	2.97128	1
437	Extremadura	Asnal	WOGBC_Field accession	0.0794	0.9206		0.0282	0.0371	0.9347		1.85885	0.204314	2.22966	0.858829	5
125	Extremadura	Carrasqueño de Albuquerque	WOGBC_Field accession	0.0661	0.9339		0.0234	0.019	0.9576		3.42102	-0.614892	0.290406	-0.702412	5
957	Extremadura	Cornicabra de Jerez Caballeros	WOGBC_Field accession	0.0637	0.9363		0.0221	0.0477	0.9302		2.62419	0.973169	1.20987	0.631064	5
522	Extremadura	Cornicabra de Merida	WOGBC_Field accession	0.0398	0.9602		0.0149	0.3102	0.6749		3.16952	1.26689	1.60205	1.42099	5
123	Extremadura	Manzanilla Cacereña	WOGBC_Field accession	0.1461	0.8539		0.0558	0.0168	0.9274		3.2465	-0.694222	0.173522	-0.496988	5
864	Extremadura	Mollar Basto	WOGBC_Field accession	0.2673	0.7327		0.1472	0.029	0.8238		1.99737	-0.958992	0.115388	-0.323532	5
17	Extremadura	Morisca	WOGBC_Field accession	0.1416	0.8584		0.0518	0.0348	0.9134		2.15631	0.198976	0.551672	-0.108599	5
427	Extremadura	Ocal de Alburquerque	WOGBC_Field accession	0.1222	0.8778		0.0413	0.0462	0.9125		2.27142	0.117014	0.632051	0.400211	5
956	Extremadura	Sandalio	WOGBC_Field accession	0.0445	0.9555		0.0161	0.1883	0.7956		3.68596	1.73235	-0.132834	0.0717559	5
877	Extremadura	Verdial de Badajoz	WOGBC_Field accession	0.0374	0.9626		0.013	0.0865	0.9005		3.46375	1.05287	1.81602	0.996226	5
2276	Galicia	Brava	WOGBC_Field accession	0.0521	0.9479		0.0176	0.0526	0.9298		3.188	0.859264	1.72497	0.379425	5
	Galicia	Celeiriña	DNA sample from plant shoots	0.3326	0.6674		0.1701	0.009	0.8209		2.49931	-2.28842	0.580153	-1.53544	5
	Galicia	Desconocido de Prado Pitisco	DNA sample from plant shoots	0.1482	0.8518		0.0578	0.0546	0.8877		2.64838	-1.16251	0.665135	0.104161	5
2160	Galicia	Olivo de Galicia	WOGBC_Field accession	0.0875	0.9125		0.0338	0.6781	0.2881		1.22048	3.69271	-0.839976	-0.646756	3
2524	Galicia	Olivo de Galicia-2524	New accessions at propagation facilities	0.1364	0.8636		0.0531	0.0456	0.9014		2.77797	-0.167265	0.056623	-0.747818	5
2155	La Rioja	Acebuche de Autol	WOGBC_Field accession	0.2833	0.7167		0.1991	0.1682	0.6327		0.542805	-0.272521	-1.71526	0.964822	5
2022	La Rioja	Aceitunero de Préjano	WOGBC_Field accession	0.8916	0.1084		0.9309	0.011	0.0581		0.231821	-2.81433	-1.85814	-0.503924	2
2508	La Rioja	Aceituno de Alberite	New accessions at propagation facilities	0.903	0.097		0.9422	0.011	0.0468		-0.975802	-2.83528	-2.53629	0.668746	2
994	La Rioja	Arroniz	WOGBC_Field accession	0.8672	0.1328		0.9321	0.0112	0.0567		-1.92883	-2.65002	-1.51832	-0.583183	2
2153	La Rioja	Cirujal de Préjano	WOGBC_Field accession	0.7825	0.2175		0.8311	0.0271	0.1418		-1.24308	-1.59748	-1.91806	0.703946	2
	La Rioja	Cordobés de Cornago	DNA sample from plant shoots	0.9452	0.0548		0.9635	0.0147	0.0218		-1.53507	-2.63012	-3.46634	-0.676638	2
	La Rioja	Desconocido de Alberite	DNA sample from plant shoots	0.8079	0.1921		0.8808	0.012	0.1072		-0.370414	-2.70564	-3.36491	0.470116	2
	La Rioja	Desconocido de Alcanadre_1	DNA sample from plant shoots	0.3384	0.6616		0.204	0.5209	0.2751		-1.05447	2.94672	-1.60374	-1.49684	3
2505	La Rioja	Desconocido de Alcanadre-2505	New accessions at propagation facilities	0.08	0.92		0.0245	0.6419	0.3336		1.36106	4.38115	-2.6024	-0.407861	3
2507	La Rioja	Desconocido de Alcanadre-2507	New accessions at propagation facilities	0.7293	0.2707		0.7077	0.2055	0.0867		-2.75597	0.478723	0.71448	1.51542	1
	La Rioja	Desconocido de Arnedo	DNA sample from plant shoots	0.7894	0.2106		0.7519	0.19	0.0581		-2.25218	-1.08313	-2.28019	-0.994108	2
	La Rioja	Desconocido de Ausejo	DNA sample from plant shoots	0.8356	0.1644		0.8823	0.0238	0.0939		0.482327	-2.23379	-2.70713	0.820943	2
	La Rioja	Desconocido de Calahorra	DNA sample from plant shoots	0.5882	0.4118		0.5846	0.2967	0.1188		-1.39206	0.402526	1.46222	-0.262197	1
	La Rioja	Desconocido de Clavijo_1	DNA sample from plant shoots	0.8275	0.1725		0.8718	0.0161	0.1121		0.0738454	-2.47225	-1.56744	-0.211349	2
	La Rioja	Desconocido de Clavijo_2	DNA sample from plant shoots	0.6556	0.3444		0.6816	0.0341	0.2843		-0.845596	-1.51817	-1.61899	0.779743	2
	La Rioja	Desconocido de Clavijo_3	DNA sample from plant shoots	0.808	0.192		0.8577	0.027	0.1153		-0.539757	-2.08076	-3.38583	-0.318708	2
	La Rioja	Desconocido de Clavijo_4	DNA sample from plant shoots	0.8596	0.1404		0.9015	0.0319	0.0666		-0.785378	-2.85787	-3.12868	-1.21959	2
	La Rioja	Desconocido de Cornago	DNA sample from plant shoots	0.9012	0.0988		0.946	0.0159	0.0382		-2.05633	-1.88169	-4.00994	2.08457	2
	La Rioja	Desconocido de Logroño	DNA sample from plant shoots	0.1627	0.8373		0.0716	0.1816	0.7468		1.54901	1.16276	-1.61507	0.6765	5
2021	La Rioja	Desconocido de Quel-2021	WOGBC_Field accession	0.8276	0.1724		0.7229	0.2533	0.0238		-4.27061	-0.731275	1.55216	-1.37977	4
2026	La Rioja	Desconocido de Quel-2026	WOGBC_Field accession	0.7371	0.2629		0.7416	0.1614	0.097		-2.192	0.275017	-0.424873	0.913444	1
	La Rioja	Desconocido de Ribafrecha_1	DNA sample from plant shoots	0.816	0.184		0.8733	0.035	0.0918		-1.02196	-2.44775	-2.68994	-0.30576	2
2510	La Rioja	Desconocido de Ribafrecha-2510	New accessions at propagation facilities	0.7002	0.2998		0.7367	0.016	0.2473		0.443789	-2.49107	-1.93627	-0.256665	2
2511	La Rioja	Desconocido de Ribafrecha-2511	New accessions at propagation facilities	0.924	0.076		0.9565	0.01	0.0334		-1.12706	-2.98409	-1.20609	0.21279	2
	La Rioja	Desconocido de Sojuela_1	DNA sample from plant shoots	0.741	0.259		0.8162	0.017	0.1668		0.0553881	-2.93403	-2.98849	-0.0670114	2
	La Rioja	Desconocido de Sojuela_2	DNA sample from plant shoots	0.3605	0.6395		0.2845	0.0666	0.6489		0.95288	-0.807049	-0.389649	-0.35635	5
	La Rioja	Desconocido de Tudelilla	DNA sample from plant shoots	0.6892	0.3108		0.7681	0.0517	0.1802		-0.897158	-2.17061	-3.11672	-1.19644	2
	La Rioja	Desconocido de Villamediana_1	DNA sample from plant shoots	0.758	0.242		0.8321	0.0301	0.1378		-1.70661	-2.33343	-1.58052	-1.81654	2
	La Rioja	Desconocido de Villamediana_2	DNA sample from plant shoots	0.6273	0.3727		0.6334	0.1525	0.2141		-2.21084	-1.24513	0.910517	-2.40124	4
2157	La Rioja	Hijarol	WOGBC_Field accession	0.9354	0.0646		0.9405	0.0308	0.0287		-4.71111	-0.918634	1.91606	-0.138748	4
	La Rioja	Machazo de Ribafrecha	DNA sample from plant shoots	0.8205	0.1795		0.8981	0.0102	0.0917		0.599528	-2.8874	-2.79483	1.15745	2
	La Rioja	Macho de Galilea	DNA sample from plant shoots	0.8765	0.1235		0.932	0.011	0.057		-3.03668	-3.03011	2.08616	-0.910054	4
	La Rioja	Negral de Préjano	DNA sample from plant shoots	0.9326	0.0674		0.966	0.008	0.026		-1.03854	-4.16899	-2.96006	-1.07052	2
2506	La Rioja	Negrillo de Ausejo	New accessions at propagation facilities	0.8788	0.1212		0.9354	0.0139	0.0507		-0.636121	-2.31998	-2.07148	0.464158	2
	La Rioja	Olivo de Alberite	DNA sample from plant shoots	0.7241	0.2759		0.798	0.013	0.189		-0.2255	-2.67182	-2.8274	-0.35234	2
	La Rioja	Olivo de Clavijo_1	DNA sample from plant shoots	0.7468	0.2532		0.7962	0.033	0.1708		-0.523793	-2.76804	-1.27605	-0.761541	2
	La Rioja	Olivo de Clavijo_2	DNA sample from plant shoots	0.9237	0.0763		0.9399	0.0314	0.0287		-2.02813	-3.28101	-2.77638	-1.39333	2
	La Rioja	Olivo de Clavijo_3	DNA sample from plant shoots	0.8695	0.1305		0.9113	0.0241	0.0645		-0.381714	-3.35856	-3.8869	-0.0136456	2
	La Rioja	Olivo de Clavijo_4	DNA sample from plant shoots	0.7748	0.2252		0.829	0.0208	0.1502		-1.18462	-1.70147	-2.49378	-1.03817	2
	La Rioja	Olivo de Lagunilla de Jubera	DNA sample from plant shoots	0.8694	0.1306		0.9247	0.014	0.0613		-0.630637	-2.88173	-3.20088	0.345861	2
	La Rioja	Olivo de Leza	DNA sample from plant shoots	0.6929	0.3071		0.734	0.0212	0.2449		-0.0659987	-2.78062	-2.18128	0.146714	2
	La Rioja	Olivo de Logroño	DNA sample from plant shoots	0.9043	0.0957		0.955	0.0068	0.0381		-0.0661747	-4.09285	-3.08273	-1.55842	2
	La Rioja	Olivo de Murillo de Río Leza	DNA sample from plant shoots	0.8437	0.1563		0.9087	0.0203	0.071		-1.44757	-2.72889	-1.70441	-0.868018	2
2509	La Rioja	Olivo de Ribafrecha-2509	New accessions at propagation facilities	0.7508	0.2492		0.8036	0.047	0.1494		0.183652	-2.35809	-2.29133	0.764614	2
2512	La Rioja	Olivo de Ribafrecha-2512	New accessions at propagation facilities	0.8457	0.1543		0.9014	0.0172	0.0813		-0.60272	-2.63885	-2.9592	0.377763	2
2504	La Rioja	Olivo de Santa Engracia	New accessions at propagation facilities	0.8592	0.1408		0.9243	0.0141	0.0616		-1.53262	-2.5634	-2.55252	-0.121145	2
	La Rioja	Olivo de Sojuela	DNA sample from plant shoots	0.8596	0.1404		0.9025	0.0372	0.0603		-1.78709	-2.31723	-1.81325	-0.312545	2
	La Rioja	Olivo de Villamediana	DNA sample from plant shoots	0.8771	0.1229		0.9351	0.006	0.0589		-0.878052	-3.66136	-1.32062	-1.77144	2
2027	La Rioja	Picalaceña de Cornago	WOGBC_Field accession	0.9023	0.0977		0.9425	0.014	0.0435		-0.601778	-2.8453	-2.28137	-0.290909	2
	La Rioja	Picudillo	DNA sample from plant shoots	0.724	0.276		0.8011	0.0126	0.1863		-0.91614	-2.60224	-2.35436	0.300615	2
2156	La Rioja	Picudo de Bergasa	WOGBC_Field accession	0.9013	0.0987		0.9388	0.0219	0.0393		-0.888546	-2.86062	-2.40982	-0.945311	2
16	La Rioja	Redondilla de Logroño	WOGBC_Field accession	0.8648	0.1352		0.9268	0.0118	0.0614		-0.819276	-1.91555	-1.77194	0.342888	2
2024	La Rioja	Roalejo de Arnedo	WOGBC_Field accession	0.897	0.103		0.9451	0.0099	0.045		-0.847574	-3.56435	-1.77299	-0.67248	2
	La Rioja	Verdal de Leza	DNA sample from plant shoots	0.8469	0.1531		0.9027	0.0119	0.0854		0.273618	-3.13372	-3.79891	-0.872334	2
	La Rioja	Verdal de Ribafrecha	DNA sample from plant shoots	0.7186	0.2814		0.7792	0.019	0.2018		0.76229	-2.25642	-3.58062	-1.44381	2
800	Murcia	Acebuche de Caravaca-800	WOGBC_Field accession	0.2365	0.7635		0.0981	0.54	0.3619		-1.3594	2.6874	1.20955	-0.312151	1
591	Murcia	Carrasqueño de Jumilla	WOGBC_Field accession	0.1768	0.8232		0.0668	0.0228	0.9104		1.98681	-0.281372	0.927947	-0.0620004	5
802	Murcia	Grosal de Cieza	WOGBC_Field accession	0.0914	0.9086		0.0357	0.041	0.9234		3.10275	-0.477295	-0.848219	-0.80088	5
224	Murcia	Morrut	WOGBC_Field accession	0.7314	0.2686		0.6103	0.3464	0.0434		-2.94129	0.679696	0.703599	2.06819	1
593	Murcia	Sevillano de Jumilla	WOGBC_Field accession	0.0803	0.9197		0.0285	0.0337	0.9378		2.70629	-0.0210335	0.178548	1.53191	5
*For same genotypes identified in different accessions, a representative registration code and region of origin were chosen according to WOGBC historical information. Likewise, for same genotypes identified in different DNA samples, representative origin and denomination were chosen according to more frequent information obtained in prospecting surveys.
**

## Sheet: Table S2
Table Supplementary 2. Homonymies detected in this study
Homonymy group	Meaning	Denominations*	Region
Acebuche / Acebuchina	Wild olive	Acebuche de Autol	La Rioja
		Acebuche de la Hoya (=Olivo de los Prados)	Andalusia
		Acebuchina de Frigiliana	Andalusia
Aceitunero / Aceituno	Olive / olive farmer	Aceitunero (=Negral de Préjano)	La Rioja
		Aceitunero de Préjano	La Rioja
		Aceitunero (=Picalaceña de Cornago)	La Rioja
		Aceitunero (=Picudillo)	La Rioja
		Aceituno de Alberite	La Rioja
		Aceituno (=Bodoquera)	La Rioja
		Aceituno (=Gordal Sevillana)	La Rioja
Blanco / Blanc / Blanqueta / Blanquillo	White olive	Blanc	Catalonia
		Blanqueta (=Alfafara)	La Rioja
		Blanquillo de Setenil	Andalusia
		Blanquillo Fino	Andalusia
Carrasqueño (a) / Carrasquenyo (a)	Robust leaves like holm oak and oak	Carrasquenya (=Morruda de Segorbe)	Catalonia
		Carrasqueño (=Royal de Calatayud)	La Rioja
		Carrasqueño (=Redondilla de Logroño)	La Rioja
Cirujal	Plum fruit / tree shape	Cirujal (=Picalaceña de Cornago)	La Rioja
		Cirujal de Préjano	La Rioja
Cordobés	From Córdoba (toponymy)	Cordobés (=Redondilla de Logroño)	La Rioja
		Cordobés (=Nación)	La Rioja
		Cordobés de Cornago	La Rioja
Grossal	Large / big / huge fruit size	Grossal de Bovera	Catalonia
		Grossal de Cadaqués, Grosal del Pallars (=Safrawi =Cirujal)	Catalonia
Macho / Machona / Machazo	Male olive tree (pollinator)	Machona, Macho, Machazo (=Royal de Calatayud)	La Rioja
		Machazo de Ribafrecha	La Rioja
		Macho (=Redondilla de Logroño)	La Rioja
		Macho de Galilea	La Rioja
		Mançanenca d'Albagés	Catalonia
		Mançanenca de Batea	Catalonia
		Mançanal d'Arnes = Manzanal de Ráfales	Catalonia, Aragon
		Manzanilla de Alfarnatejo	Andalusia
		Manzanilla Baquetera	Andalusia
		Manzanilla Cacereña	La Rioja
		Manzanilla Castúa (=Alameño de Cabra)	Andalusia
Morrut	Beak shape	Morrut	Catalonia
		Morrut de la Faldeta	Catalonia
Negral / Negrillo / Negret / Neral	Black fruits / early ripening	Negral (=Bolvino)	Catalonia, La Rioja
		Negral de Préjano	La Rioja
		Negral (=Aceituno de Alberite)	La Rioja
		Negral (=Bodoquera)	La Rioja
		Negral (=Picudillo)	La Rioja
		Negral (=Cirujal de Préjano)	La Rioja
		Negral de Bierge	Aragón
		Negral (=Machazo de Ribafrecha)	La Rioja
		Negret	Catalonia
		Negrillo de Ausejo	La Rioja
		Neral	Aragon
Nevadillo / Nevado	Snowy / white colour (dust) of the fruit and / or leaves	Nevadillo de la Axarquía	Andalusia
		Nevadillo Negro	Andalusia
		Nevadillo (=Picual)	Castilla La Mancha
Olivo (a) / Olivera / Olivoner	Olive	Oliva	Andalusia
		Oliva Grande de Santiesteban del puerto	Andalusia
		Olivera d'Aransís	Catalonia
		Olivera de l'Amado	Catalonia
		Olivera de Llimiana	Catalonia
		Olivoner	Balearic Islands
Picudo / Picudillo	Fruits with curved apex / nippled	Picudillo	La Rioja
		Picudillo, Picudo (=Bolvino)	La Rioja
		Picudo de Bergasa	La Rioja
Redondilla	Round shaped fruits	Redondilla de Logroño	La Rioja
		Redondilla (=Negral de Préjano)	La Rioja
		Redondilla (=Bodoquera)	La Rioja
		Redondilla (=Olivo de Sojuela)	La Rioja
		Redondilla de Cuevas del Becerro (=Alameño de Cabra)	Andalusia
Rogeta / Roieta / Rojal / Royal / Royuela	Reddish / red fruit	Rogeta	Catalonia
		Roieta	Catalonia
		Rojal	Catalonia
		Royal (=Arroniz)	La Rioja
		Royeta de Asque	Aragon
		Royuela (=Redondilla de Logroño)	La Rioja
		Royal	La Rioja
Sevillana / (o) / Sevilenca / Sevillí	From Sevilla (toponymy)	Sevillana (=Gordal Sevillana)	La Rioja
		Sevillano (=Negral de Préjano)	La Rioja
		Sevillenca	Catalonia
		Sevillí (=Palomar)	Balearic Islands
Verdal / Verdeña / Verdial / Verdiell / Verdilla	Green / Greenish	Verdial (=Acebuche de Autol)	La Rioja
		Verdial de Setenil (=Morona)	Andalusia
		Verdal de Bovera (=Rojal)	Catalonia
		Verdeña, Verdilla (=Royal de Calatayud)	Aragon, La Rioja
		Verdal d'Algars	Catalonia
		Verdal d'Arnes	Catalonia
		Verdal de Barcedana	Catalonia
		Verdal de Fígols	Catalonia
		Verdal de La Fatarella	Catalonia
		Verdal de Leza	La Rioja
		Verdal de Manresa	Catalonia
		Verdal de Ribafrecha	La Rioja
		Verdal del Pallars	Catalonia
		Verdial de Alcalá la Real	Andalusia
		Verdial de Alcaudete	Andalusia
		Verdiell	Catalonia
Zorzaleño	Fruit appreciated by fieldfare birds	Zorzaleño de Granada	Andalusia
		Zorzaleño de Setenil	Andalusia
Casta / Castizo	Genuine, pure and typical of a certain place	Casta cortijuelos (=Loaime)	Andalusia
		Casta dilareña (=Zorzaleño de Granada)	Andalusia
		Castiza de Cazorla	Andalusia
Colorado / Coloradillo	Reddish / red fruit	Coloradillo (=Redondilla de Logroño)	La Rioja
		Coloraillo de Cortijo Nuevo (=Hojiblanca)	Andalusia
Llei	Something authentic to the place	Llei de Cadaqués	Catalonia
		Llei de Valero	Catalonia
		Llei del Bessó	Catalonia
Cerruda	Dense canopy	Cerruda de Liesa	Aragon
		Cerruda de Artasona (=Cerruda de Olvena)	Aragon
Vidrial	Glassy fruit	Vidrial (=Picalaceña de Cornago)	La Rioja
		Vidrial de Cuevas (=Buidiego)	Andalusia
*Representative cultivar of the synonymy group is indicated in brackets; New homonimy groups are indicated in bold

## Sheet: Table S3
Table Supplementary 3: Diversity parameters of the 96 EST-SNPs genotyped in the 427 distinct genotypes*
Locus	N	Na	Ne	I	Ho	He	uHe	F	MAF	PIC
EContig10374	425	2	1.99972	0.693078	0.527059	0.499931	0.50052	-0.0542636	0.49412	0.375
EContig10531	426	2	1.67977	0.594543	0.478873	0.404682	0.405157	-0.183333	0.28169	0.323
EContig10539	427	2	1.93701	0.676799	0.548009	0.483741	0.484308	-0.132857	0.40984	0.367
EContig10640	427	2	1.68103	0.59502	0.498829	0.405128	0.405602	-0.231289	0.2822	0.323
EContig10787_1	427	2	1.90186	0.667118	0.515222	0.474198	0.474754	-0.086514	0.38642	0.362
EContig1180_2	426	2	1.90525	0.668071	0.565728	0.475134	0.475693	-0.190669	0.3885	0.362
EContig12203_1	422	2	1.81929	0.642626	0.495261	0.450335	0.450869	-0.09976	0.34242	0.349
EContig12584	427	2	1.75106	0.620276	0.515222	0.428917	0.42942	-0.201217	0.31148	0.337
EContig1263	427	2	1.89798	0.666024	0.665105	0.473123	0.473677	-0.405778	0.38407	0.361
EContig1372_4	424	2	1.91377	0.670447	0.707547	0.477472	0.478036	-0.481861	0.39387	0.363
EContig1634	425	2	1.98873	0.69031	0.491765	0.497165	0.497751	0.010863	0.46235	0.374
EContig1775_5	427	2	1.9999	0.693122	0.505855	0.499975	0.500561	-0.0117595	0.49649	0.375
EContig181_2	427	2	1.66072	0.587201	0.435597	0.397852	0.398319	-0.0948718	0.274	0.319
EContig1813_3	427	2	1.90567	0.66819	0.543326	0.475251	0.475808	-0.14324	0.38876	0.362
EContig1816_1	427	2	1.66946	0.590593	0.325527	0.401003	0.401473	0.188218	0.27752	0.321
EContig1839	426	2	1.98582	0.689572	0.507042	0.496429	0.497013	-0.0213786	0.45775	0.373
EContig188	427	2	1.97899	0.687829	0.709602	0.494691	0.495271	-0.434435	0.44848	0.372
EContig1947_3	425	2	1.8591	0.65476	0.432941	0.462107	0.462651	0.063114	0.36235	0.355
EContig1962_1	426	2	1.9636	0.68385	0.732394	0.490732	0.491308	-0.492454	0.43192	0.37
EContig1987_2	425	2	1.90482	0.667952	0.663529	0.475017	0.475577	-0.396853	0.38824	0.362
EContig2068_2	427	2	1.98084	0.688302	0.5363	0.495163	0.495743	-0.0830781	0.45082	0.373
EContig2172_2	425	2	1.51642	0.523914	0.364706	0.340554	0.340955	-0.0709205	0.21765	0.283
EContig2305_1	426	2	1.97983	0.688044	0.49061	0.494906	0.495487	0.0086791	0.44953	0.372
EContig2458_2	427	2	1.99946	0.693013	0.557377	0.499866	0.500452	-0.115054	0.4918	0.375
EContig2514	422	2	1.87706	0.660031	0.483412	0.467251	0.467806	-0.0345872	0.37204	0.358
EContig2705_2	426	2	1.89948	0.666448	0.469484	0.473539	0.474096	0.00856451	0.38498	0.361
EContig2785_2	427	2	1.99645	0.692258	0.559719	0.499111	0.499697	-0.121431	0.47892	0.375
EContig2906_2	427	2	1.8581	0.654462	0.433255	0.461816	0.462358	0.061845	0.36183	0.355
EContig2937_4	427	2	1.72636	0.611656	0.466042	0.420748	0.421241	-0.107652	0.30094	0.332
EContig2950_2	411	2	1.93884	0.67729	0.296837	0.484226	0.484816	0.386987	0.41119	0.367
EContig298_1	427	2	1.99562	0.69205	0.779859	0.498903	0.499488	-0.563148	0.47658	0.374
EContig2998	423	2	1.78449	0.631485	0.486998	0.439616	0.440136	-0.10778	0.32624	0.343
EContig3075	427	2	1.99996	0.693136	0.681499	0.499989	0.500575	-0.363028	0.49766	0.375
EContig3144_2	419	2	1.65292	0.584135	0.441527	0.395011	0.395483	-0.11776	0.27088	0.317
EContig3225_1	424	2	1.99511	0.69192	0.507075	0.498773	0.499362	-0.0166448	0.47524	0.374
EContig3597_1	422	2	1.68924	0.598114	0.424171	0.408018	0.408502	-0.0395877	0.28555	0.325
EContig3889	423	2	1.54669	0.538447	0.406619	0.353459	0.353877	-0.150402	0.22931	0.291
EContig3935_2	425	2	1.65807	0.586162	0.447059	0.396889	0.397356	-0.126409	0.27294	0.318
EContig4112	422	2	1.89567	0.665371	0.509479	0.472482	0.473043	-0.0783026	0.3827	0.361
EContig4297_2	427	2	1.96377	0.683894	0.522248	0.490775	0.49135	-0.0641299	0.43208	0.37
EContig435_10	427	2	1.66072	0.587201	0.444965	0.397852	0.398319	-0.118417	0.274	0.319
EContig4380_1	427	2	1.92377	0.673201	0.515222	0.480187	0.48075	-0.0729624	0.40047	0.365
EContig4424_1	427	2	1.99082	0.690839	0.477752	0.497694	0.498277	0.0400688	0.46604	0.374
EContig4490	398	2	1.95262	0.680964	0.437186	0.487866	0.48848	0.103882	0.42211	0.369
EContig460_6	427	2	1.69822	0.601458	0.498829	0.41115	0.411632	-0.213254	0.28923	0.327
EContig465	423	2	1.93093	0.675155	0.546099	0.482116	0.482686	-0.132714	0.40544	0.366
EContig4794	427	2	1.8734	0.658968	0.501171	0.466212	0.466759	-0.0749847	0.37002	0.358
EContig504_6	427	2	1.75914	0.623034	0.47541	0.431541	0.432047	-0.101655	0.31499	0.338
EContig5140	421	2	1.81602	0.641601	0.486936	0.449346	0.44988	-0.0836551	0.34086	0.348
EContig515_2	425	2	1.91048	0.669531	0.491765	0.47657	0.477132	-0.0318829	0.39176	0.363
EContig515_3	426	2	1.99752	0.692527	0.504695	0.49938	0.499967	-0.0106427	0.48239	0.375
EContig5168_5	425	2	1.98873	0.69031	0.675294	0.497165	0.497751	-0.358289	0.46235	0.374
EContig5183	427	2	1.97706	0.687333	0.503513	0.494197	0.494777	-0.0188499	0.44614	0.372
EContig5193	427	2	1.90186	0.667118	0.473068	0.474198	0.474754	0.0023826	0.38642	0.362
EContig5258	426	2	1.82962	0.645834	0.600939	0.453437	0.45397	-0.325297	0.34742	0.351
EContig526_2	426	2	1.93351	0.675852	0.49061	0.482805	0.483372	-0.0161669	0.40728	0.366
EContig5399_1	426	2	1.45111	0.489811	0.323944	0.310873	0.311238	-0.0420448	0.19249	0.263
EContig5478_1	421	2	1.93363	0.675885	0.657957	0.482837	0.483411	-0.36269	0.40736	0.366
EContig5674_1	427	2	1.93053	0.675045	0.482436	0.482008	0.482573	-0.000887534	0.40515	0.366
EContig6361	426	2	1.94887	0.679972	0.462441	0.486883	0.487455	0.0501995	0.41901	0.368
EContig6479	425	2	1.99681	0.692347	0.734118	0.4992	0.499788	-0.470588	0.48	0.375
EContig6629	409	2	1.92089	0.672412	0.430318	0.479409	0.479996	0.102399	0.39853	0.364
EContig6851	426	2	1.98582	0.689572	0.446009	0.496429	0.497013	0.101565	0.45775	0.373
EContig695_2	427	2	1.51682	0.524108	0.318501	0.340725	0.341124	0.0652244	0.2178	0.283
EContig698_3	427	2	1.58949	0.557788	0.444965	0.370868	0.371303	-0.199793	0.2459	0.302
EContig6995	422	2	1.88548	0.662464	0.677725	0.469632	0.470189	-0.443097	0.37678	0.359
EContig7442_2	422	2	1.84104	0.649333	0.545024	0.456829	0.457371	-0.193058	0.35308	0.352
EContig749_1	427	2	1.75376	0.621202	0.489461	0.429797	0.430301	-0.138819	0.31265	0.337
EContig8421_1	422	2	1.62717	0.57375	0.35545	0.385436	0.385893	0.0777972	0.26066	0.311
EContig845_1	427	2	1.6015	0.562977	0.416862	0.375585	0.376025	-0.109901	0.25059	0.305
EContig86	427	2	1.90942	0.669238	0.613583	0.476282	0.47684	-0.288277	0.3911	0.363
EContig8662	426	2	1.93831	0.677148	0.483568	0.484086	0.484655	0.00107001	0.4108	0.367
EContig894_1	422	2	1.96659	0.68463	0.793839	0.491507	0.49209	-0.615113	0.43483	0.371
EContig8993_1	426	2	1.98734	0.689959	0.530516	0.496815	0.497399	-0.067835	0.46009	0.373
EContig9136_3	426	2	1.79491	0.634875	0.516432	0.442868	0.443389	-0.166107	0.33099	0.345
EContig9157_1	425	2	1.7325	0.613825	0.475294	0.422799	0.423297	-0.124162	0.30353	0.333
EContig9302_3	426	2	1.99814	0.692681	0.481221	0.499534	0.500121	0.0366616	0.48474	0.375
EContig9302_4	427	2	1.86033	0.655123	0.482436	0.462461	0.463003	-0.0431926	0.363	0.356
EContig9677	426	2	1.9989	0.692872	0.784038	0.499724	0.500312	-0.56894	0.48826	0.375
EContig9922_3	426	2	1.6	0.562335	0.415493	0.375	0.375441	-0.107981	0.25	0.305
IContig1226_3	427	2	1.99204	0.691147	0.735363	0.498001	0.498585	-0.47663	0.46838	0.374
IContig125_1	426	2	1.74731	0.618988	0.483568	0.427693	0.428195	-0.130643	0.30986	0.336
IContig1260_3	427	2	1.92549	0.673671	0.569087	0.48065	0.481214	-0.183993	0.40164	0.365
IContig19_3	426	2	1.96721	0.684789	0.753521	0.491666	0.492243	-0.532589	0.43545	0.371
IContig2083_2	427	2	1.96966	0.685424	0.613583	0.492297	0.492874	-0.246368	0.43794	0.371
IContig2350_3	426	2	1.82721	0.645091	0.443662	0.452718	0.45325	0.0200043	0.34624	0.35
IContig257_8	376	2	1.97418	0.686594	0.779255	0.493461	0.494118	-0.579164	0.44282	0.372
IContig2640_3	426	2	1.92342	0.673107	0.753521	0.480094	0.480658	-0.569529	0.40023	0.365
IContig2753_2	423	2	1.96309	0.683717	0.588652	0.4906	0.49118	-0.199863	0.43144	0.37
IContig2783_3	426	2	1.98075	0.688279	0.746479	0.49514	0.495722	-0.507612	0.4507	0.373
IContig2981_4	427	2	1.93381	0.675934	0.725995	0.482885	0.483451	-0.503453	0.40749	0.366
IContig3160_2	425	2	1.69007	0.598424	0.468235	0.408307	0.408788	-0.146772	0.28588	0.325
IContig353	427	2	1.75376	0.621202	0.494145	0.429797	0.430301	-0.149717	0.31265	0.337
IContig3651	426	2	1.50595	0.518707	0.403756	0.335967	0.336362	-0.201771	0.21362	0.28
IContig52_2	424	2	1.65673	0.585637	0.464623	0.396402	0.39687	-0.172101	0.27241	0.318
IContig667_1	425	2	1.82161	0.643349	0.470588	0.451034	0.451565	-0.0433544	0.34353	0.349
MEAN	424.427	2	1.85317	0.648561	0.528207	0.456875	0.457414	-0.152476	0.375975	0.351458
SE	0.652718	0	0.0146543	0.00493802	0.0117101	0.00468544	0.00469104	0.0198717	0.0790277	0.0261682
*N = Number of distinct genotypes ; Navg = Average number of observed alleles ; Ne = Number of effective alleles ; I = Shannon's Information Index ; Ho = Observed Heterozygosity ; He = Expected Heterozygosity ; MAF = Minor Allele Frequency ; PIC = Polymorphic Information Content
**Calculated by CERVUS v.3.0 software following Marshall et al. (1998), while the rest of the data were calculated by GenAlex 6.5 software following Peakall and Smouse (2012).
